# Supplementary material for: Whole-Genome Sequence and Characterization of Ralstonia solanacearum MLY102 Isolated from Infected Tobacco Stalks
Source: Genes (Basel). 2024 Nov 15;15(11):1473. doi: 10.3390/genes15111473 (PMC11593729; doi:10.3390/genes15111473)
Supplement: Supplementary file 1 [file genes-15-01473-s001.zip]

Archive with 1 entries (1 files):
- genes-3305771-supplementary.pdf
